# Supplementary material for: PASS2: update of database of structure-based sequence alignments
Source: Database (Oxford). 2025 Nov 13;2025:baaf072. doi: 10.1093/database/baaf072 (PMC12612674; doi:10.1093/database/baaf072)
Supplement: baaf072_Supplemental_Files [file baaf072_supplemental_files.zip]

Archive with 2 entries (2 files):
- PASS2.8_Suppl_figures.pdf
- PASS2_Suppl_table.pdf
